# Supplementary material for: Blood Flow Restriction Training, Molecular Modulators, and Musculoskeletal Health: A Scoping Review and Translational Perspective
Source: Int J Environ Res Public Health. 2026 Apr 28;23(5):567. doi: 10.3390/ijerph23050567 (PMC13207192; doi:10.3390/ijerph23050567)
Supplement: Supplementary file 1 [file ijerph-23-00567-s001.zip]

Archive with 1 entries (1 files):
- ijerph-4199924-supplementary.pdf
